# Supplementary material for: Virulence and Infectivity of UC, MD, and L Strains of Infectious Hematopoietic Necrosis Virus (IHNV) in Four Populations of Columbia River Basin Chinook Salmon
Source: Viruses. 2021 Apr 18;13(4):701. doi: 10.3390/v13040701 (PMC8072589; doi:10.3390/v13040701)
Supplement: Supplementary file 1 [file viruses-13-00701-s001.zip]

Archive with 1 entries (1 files):
- viruses-1138896-supplementary.pdf
